# Supplementary material for: Construction of a Heterotrophic Nitrification–Aerobic Denitrification Composite Microbial Consortium and Its Bioaugmentation Role in Wastewater Treatment
Source: Biology (Basel). 2025 Dec 4;14(12):1734. doi: 10.3390/biology14121734 (PMC12731035; doi:10.3390/biology14121734)
Supplement: Supplementary file 1 [file biology-14-01734-s001.zip]

Archive with 1 entries (1 files):
- biology-3977670-supplementary.pdf
